# Supplementary material for: Enhancing the Oral Bioavailability of Glutathione Using Innovative Analogue Approaches
Source: Pharmaceutics. 2025 Mar 18;17(3):385. doi: 10.3390/pharmaceutics17030385 (PMC11945201; doi:10.3390/pharmaceutics17030385)
Supplement: Supplementary file 1 [file pharmaceutics-17-00385-s001.zip]

Archive with 1 entries (1 files):
- pharmaceutics-3480504-supplementary.pdf
